# Supplementary material for: Psychological Distress and Associated Factors Among High-School Students in Makkah, Saudi Arabia: A Cross-Sectional Study Using the Arabic GHQ-30
Source: Int J Environ Res Public Health. 2026 May 30;23(6):733. doi: 10.3390/ijerph23060733 (PMC13299696; doi:10.3390/ijerph23060733)
Supplement: Supplementary file 1 [file ijerph-23-00733-s001.zip]

Archive with 1 entries (1 files):
- ijerph-4299755-supplementary.pdf
